# Supplementary material for: Hypoxia-Induced Long Noncoding RNA HIF1A-AS2 Regulates Stability of MHC Class I Protein in Head and Neck Cancer
Source: Cancer Immunol Res. 2024 Jun 25;12(10):1468–84. doi: 10.1158/2326-6066.CIR-23-0622 (PMC11443317; doi:10.1158/2326-6066.CIR-23-0622)
Supplement: Table S1 — Primers for cloning constructs and plasmid information. [file cir-23-0622_table_s1_suppst1.xlsx]

## Sheet: Table S1
Table S1. Primers for cloning constructs and plasmid information
Name		Primer sequence	commments
pCDH-HIF1A-AS2-F (EcoRI)		CCCGAATTCCCTCGAGTGTCCTCCATTGTAAGA	The pCI-Neo-HIF1A-AS2 plasmid was provided by Dr. Hsing-Jien Kung, and sequence of the HIF1A-AS2 was subsequently inserted into the pCDH-CMV-MCS-EF1-copGFP backbone.
pCDH-HIF1A-AS2-R(BamH1)		CCCGGATCCTACTCGAGGGTGAAGAATTACT
pGL4.2-HIF1A-AS2-F (XhoI)		CCCCCCTCGAGAGGCTCCAAGCTTTTTCCGT	The HIF1A-AS2 promoter was constructed into the pGL4.2 plasmid to establish the pGL4.2-HIF1A-AS2 reporter, and the different HRE truncations were built with the indicated primers.
pGL4.2-HIF1A-AS2-ΔE2-F (BglII)		CCCCCAGATCTAGACACCCGATCTCCGTGTA
pGL4.2-HIF1A-AS2-ΔE2~3-F (BglII)		CCCCCAGATCTCGACTTTCGTGTACGCTGTG
pGL4.2-HIF1A-AS2-ΔE2~4 -F (BglII)		CCCCCAGATCTTGGGCGAATGGGACTTGATG
pGL4.2-HIF1A-AS2-R (HindIII)		CCCAAGCTAACAAGGTAGTGAATGGGAAAGCACAAA
pLKO.1-control		TRCN0000231722	The shRNA plasmid was purchased from the National RNAi Core Facility of Taiwan for gene silencing, and the shαHIF plasmid was created using the specified sequence.
sh-HIF1A-AS2#1		GGAGGTGTTGAAGCAAATATT
sh-HIF1A-AS2#2		GGTGATGGCACTAAGATAAAT
