# Supplementary material for: Hypoxia-Induced Long Noncoding RNA HIF1A-AS2 Regulates Stability of MHC Class I Protein in Head and Neck Cancer
Source: Cancer Immunol Res. 2024 Jun 25;12(10):1468–84. doi: 10.1158/2326-6066.CIR-23-0622 (PMC11443317; doi:10.1158/2326-6066.CIR-23-0622)
Supplement: Table S2 — Primer list for quantitative PCR & ChIP. [file cir-23-0622_table_s2_suppst2.xlsx]

## Sheet: Table S2
Table S2. Primer list for quantitative PCR & ChIP
Name		Sequence
HIF1A-AS2	F	TTTGTGTTTGAGCATTTTAATAGGC
	R	CCAGGCCCCTTTGATCAGCTT
CBR3-AS1	F	AGTAGTTGCTTGTCCTAT
	R	AAGTCAGTAAGTCCTAAGT
H19	F	CTGTTTCTTTACTTCCTCCACGG
	R	ATGAAGATGGAGTCGCCGGT
HOTAIR	F	CAGTGGGGAACTCTGACTCG
	R	GTGCCTGGTGCTCTCTTACC
KCNQ1OT1	F	CAGCACAAAGAGGTTTTTGACAG
	R	GAGTTTAAAACACGTGTGTCGATT
LINC00511	F	AGGGACGCAAGGGGCGACTA
	R	CTCCCCACATTCGGCCAGCG
MALAT1	F	GGATCCTAGACCAGCATGCC
	R	AAAGGTTACCATAAGTAAGTTCCAGAAAA
MIR155HG	F	CAAGAACAACCTACCAGAGACCTTACC
	R	ACAAACATGGGCTTGAC
MIR31HG	F	CAGAGCTGGGAGGCGGTGTTC
	R	AGGAGGCTGGGAGGGTGGTCT
NRAV	F	AATCGACCGCTCACGGCGTC
	R	GGTGGTCCTCGTAACCCGGC
PCA3	F	AGATTTGTGGTGCTCGAGCC
	R	TCCTGCCCATCCTTTAAGG
PCGEM1	F	TTCAATTAGGCAGCAACCTTT
	R	CATTCAGCTCTATGAATCTGCTTAA
PTENP1	F	TCAGAACATGGCATACACCAA
	R	TGATGACGTCCGATTTTTCA
RMRP	F	TGCTGAAGGCCTGTATCCT
	R	TGAGAATGAGCCCCGTGT
SNHG1-003	F	ACAAAATGGCGATGGCGGGC
	R	AGAGGCTTCGAGGGCCCATCT
SRA1	F	CTGGGGCACCTTCGATTTTCC
	R	CGGGGGGCCACTGTACACGTC
TUSC7	F	AATAGTTTCCCAAGATTTCAGTGG
	R	TCCTCTTTCATCTTACACTTGTGG
UCA1	F	GGGACTCCTTCGTGAGACC
	R	AGAGGAACGGATGAAGCCTG
ZNF300P1	F	CGGTGATAGGATTTTTGGGACC
	R	TGAAATCCACAGCCACATCCTC
HIF1A	F	TTTCCTCATGGTCACATGGATGA
	R	AAACTTCTGGATGCTGGTGATTTG
VEGFA	F	ACAACAAATGTGAATCGAGACCA
	R	GAGGCTCCAGGGCATTAGAC
HLA-DPB1	F	TGTCCACCAACCTGATCCGTA
	R	CCACGGTGACAGGACTATCCA
HLA-DRB5	F	AGGCAGCATTGAAGTCAGGTG
	R	GAGAGGGCTTGTCACGCTT
HLA-A	F	AGATACACCTGCCATGTCGAGC
	R	GATCACAGCTCCAAGGAGAACC
HLA-C	F	GGAGACACAGAAGTACAAGCGC
	R	ACATCCTCTGGAGGGTGTGAGA
ATG9A	F	CCAGAACTACATGGTGGCACT
	R	GTCCCCAGAAGAGGATCAGC
TFEB	F	ACCTGTCCGAGACCTATGGG
	R	CGTCCAGACGCATAATGTTGTC
ULK1	F	AGCACGATTTGGAGGTCGC
	R	GCCACGATGTTTTCATGTTTCA
IL6	F	GTCAGGGGTGGTTATTCGAT
	R	AGTGAGAACAAGCCAGAGC
IL18	F	TGCCACAAAGTTGATCGAAT
	R	CAGTCTACACAGCTTCGGGA
IL10	F	GCCACCCTGATGTCTCAGTT
	R	GTGGAGCAGGTGAAGAATGC
MRC1	F	TACCCCTGCTCCTGGTTTT
	R	CAGCGCTTGTGATCTTCATT
PPIA	F	GGCAAATGCTGGACCCAACACA
	R	TGCTGGTCTTGCCATTCCTGGA
RPLP13A	F	CTCAAGGTGTTTGACGGCATCC
	R	TACTTCCAGCCAACCTCGTGAG
U6	F	CTCGCTTCGGCAGCAC
	R	AACGCTTCACGAATTTGCG
BCYRN1	F	GTGACTACGCAGCCAGCTCGAGAGG
	R	AGTACAGTAGTGCCAGCCTTTCTGG
CDKN2B-AS1	F	GGGAGGGTAATGAAGCTGAG
	R	GGCCGTAAACTTAACGACACT
HEIH	F	CCTCTTGTGCCCCTTTCTT
	R	ATGGCTTCTCGCATCCTAT
HULC	F	ATCTCGAAGCCAGGAAGAGTC
	R	CTTGCTTGATGCTTTGGTCTGT
KRASP1	F	AAGGTTTCTTCCAGTTCT
	R	ATTTGGGAATTTTGTGAG
LINC-PINT	F	AGCTGTGTGGCCCCTCGTCA
	R	CTTTCCTTGGGGCCTGCGGA
MEG3	F	CCACTCCCAGTTCAATTACAGCTC
	R	TAGTGCCCTCGTGAGGTGTAG
MIR205HG	F	TATTCAGGACCGGCCCCCACC
	R	CCCCTAAGGCTTGAGGACAGGGAA
NOS2P2	F	TCCAGACCTCAGGTCATC
	R	AGTATAGGCTGAGCTGCC
OIP5-AS1	F	AAGGCGTGCCGCTCGAAACT
	R	AACAGATCGACTCGGCCTCCC
PCAT1	F	ACCAGTGGAGAAGAGGCAGA
	R	GCTTCAAATGCGAAAAGACC
PRNCR1	F	CCAGGG-GGAAACACACAG
	R	AAATGGCAGTTTCCTTCAATG
PVT1	F	CGGCACCTTCCAGTGGAT
	R	CCGTGTCTCCACAGGTCACA
RP11-238K6.1	F	GAGCCCTCGTGTGGAGGAATGC
	R	AGGGAGCAGTTCCAGGCGCA
SNHG16	F	CAGTCAGCCTCAGTTTCCAA
	R	AGGCAGGGCTGTGCTGAT
TP53COR1	F	GGGTGGCTCACTCTTCTGGC
	R	TGGCCTTGCCCGGGCTTGTC
uc.338	F	AGCGACAGTGCGAGCTTT
	R	TTCCGAGTGAGTTAGGAAGG
XIST	F	CTTGAAGACCTGGGGAAATCCC
	R	TGTCAATCTAAAGGTAACCGGC
CA9	F	GGCTAGCTGAACTTCCGA
	R	AATTCAGCTGGACTGGCTCA
PDK1	F	CTGTGATACGGATCAGAAACCG
	R	TCCACCAAACAATAAAGAGTGCT
Glut3	F	CGAGACCCAGAGATGCTGTAAT
	R	GAGCATTGATGACCCCAGTGT
HLA-DRB1	F	CGGGGTTGGTGAGAGCTTC
	R	AACCACCTGACTTCAATGCTG
HLA-DRA	F	ATACTCCGATCACCAATGTACCT
	R	GACTGTCTCTGACACTCCTGT
HLA-B	F	CTGCTGTGATGTGTAGGAGGAAG
	R	GCTGTGAGAGACACATCAGAGC
LAMP1	F	TCTCAGTGAACTACGACACCA
	R	AGTGTATGTCCTCTTCCAAAAGC
UVRAG	F	ATGCCAGACCGTCTTGATACA
	R	TGACCCAAGTATTTCAGCCCA
ATG7	F	ATGATCCCTGTAACTTAGCCCA
	R	CACGGAAGCAAACAACTTCAAC
IL1b	F	GGATATGGAGCAACAAGTGG
	R	GAAGTCAGTTATATCCTGGC
IL12b	F	GAGATGCCAGAAAAACCAGG
	R	GTTTCAGGGCCATTGGACT
TNF-a	F	GCCAGAGGGCTGATTAGAGA
	R	TCAGCCTCTTCTCCTTCCTG
CD163	F	TGCTCCATTCAATAGTCCAGG
	R	AATTCCTCAGGAGGCCATTC
ACTB	F	CACCATTGGCAATGAGCGGTTC
	R	AGGTCTTTGCGGATGTCCACGT
B2M	F	CCACTGAAAAAGATGAGTATGCCT
	R	CCAATCCAAATGCGGCATCTTCA
RPLP0	F	TGGTCATCCAGCAGGTGTTCGA
	R	ACAGACACTGGCAACATTGCGG
ChIP-HIF1A-AS2 HRE3	F	GCCCGAGCACGTACTGAG
	R	GGCTGGCGCTACATGATGAG
ChIP-control	F	ATGTGAGGCATGGTACTTGAGA
	R	GATGAGCAACCTGAAGATAGGAG
