# Supplementary material for: Hypoxia-Induced Long Noncoding RNA HIF1A-AS2 Regulates Stability of MHC Class I Protein in Head and Neck Cancer
Source: Cancer Immunol Res. 2024 Jun 25;12(10):1468–84. doi: 10.1158/2326-6066.CIR-23-0622 (PMC11443317; doi:10.1158/2326-6066.CIR-23-0622)
Supplement: Table S3 — Primary antibodies used in this study. [file cir-23-0622_table_s3_suppst3.xlsx]

## Sheet: Table S3
Table S3. Primary antibodies used in this study
Antibody name	Cat No.	Clone number*	Species	Assay	Condition
HLA-ABC	Abcam Cat# ab70328, RRID:AB_1269092	EMR8-5	M	Western blot,IHC	10000x for Western blot, 400x for IHC; 4℃ o/n
HLA-A	Abcam Cat# ab52922, RRID:AB_881225	EP1395Y	R	Western blot	1000x ; 4℃ o/n
HLA-B	Thermo Fisher Scientific Cat# PA5-35345, RRID:AB_2552655	NA	R	Western blot	1000x ; 4℃ o/n
HLA-C	Abcam Cat# ab126722, RRID:AB_11130175	EPR6749	R	Western blot	10000x ; 4℃ o/n
LC3B	Novus Cat# NB600-1384, RRID:AB_669581	NA	R	Western blot	10000x ; 4℃ o/n
HIF-1α	BD Biosciences Cat# 610959, RRID:AB_398272	54/HIF-1α	M	Western blot,IHC	1000x for Western blot, 100x for IHC; 4℃ o/n
Carbonic Anhydrase IX	GeneTex,GTX34452	CA9/781	M	Western blot	1000x ; 4℃ o/n
Snail	Cell Signaling Technology Cat# 3895, RRID:AB_2191759	NA	M	Western blot	1000x ; 4℃ o/n
α-Tubulin	Sigma-Aldrich Cat# T6074, RRID:AB_477582	B-5-1-2	M	Western blot	10000x ; 4℃ o/n
NBR1	Thermo Fisher Scientific Cat# A305-272A, RRID:AB_2631665	NA	R	Western blot	1000x ; 4℃ o/n
GADPH	(Cell Signaling Technology Cat# 2118 (also 2118L), RRID:AB_561053	NA	R	Western blot	1000x ; 4℃ o/n
HIF-1α	(GeneTex Cat# GTX127309 (also ENCAB052WQI), RRID:AB_2616089	NA	R	ChIP	5ug for ChIP ; 4℃ o/n
HA-tag	Millipore Cat# 05-904, RRID:AB_417380	NA	M	Western blot,IP	1000x ; 4℃ o/n
Myc-tag	Thermo Fisher Scientific Cat# MA1-21316, RRID:AB_558473	Myc.A7	M	Western blot	1000x for Western blot,5ug for IP; 4℃ o/n
mouse IgG	Santa Cruz Biotechnology Cat# sc-2025, RRID:AB_737182	NA	M	IP	5ug for IP ; 4℃ o/n
CD81	GeneTex Cat# GTX101766, RRID:AB_10618892	NA	R	Western blot	1000x ; 4℃ o/n
CD9	Abcam Cat# ab92726, RRID:AB_10561589	NA	R	Western blot	1000x ; 4℃ o/n
Calreticulin	Abcam Cat# ab39897, RRID:AB_868636	NA	R	Western blot	1000x ; 4℃ o/n
panCK	Abcam Cat# ab27988, RRID:AB_777047	AE1/AE3	M	IHC,mIF	500x ; 4℃ o/n
CD8A	Cell Signaling Technology Cat# 85336, RRID:AB_2800052	D8A8Y	R	IHC	400x ; 4℃ o/n
CD4	Thermo Fisher Scientific Cat# MA5-12259, RRID:AB_10989399	4B12	M	mIF	20x ; 4℃ o/n
CD11c	Abcam Cat# ab52632, RRID:AB_2129793	EP1347Y	R	mIF	500x ; 4℃ o/n
CD8a	Thermo Fisher Scientific Cat# 14-0085-82, RRID:AB_11150240	C8/144B	M	mIF	50x ; 4℃ o/n
PDL1	Cell Signaling Technology Cat# 13684, RRID:AB_2687655	E1L3N	R	mIF	100x ; 4℃ o/n
PD1	Abcam Cat# ab137132, RRID:AB_2894867	EPR4877(2)	R	mIF	250x ; 4℃ o/n
FOXP3	Thermo Fisher Scientific Cat# 14-4777-82, RRID:AB_467556	236A/E7	M	mIF	100x ; 4℃ o/n
PE Mouse IgG2a, κ Isotype Ctrl (FC)	BioLegend Cat# 400213 (also 400214), RRID:AB_2800438	MOPC-173	M	flow cytometry	200x ; 4℃ for 30mins
PE anti-human HLA-A,B,C	BioLegend Cat# 311405 (also 311406), RRID:AB_314874	W6/32	M	flow cytometry	200x ; 4℃ for 30mins
IHC, immunohistochemistry assay; mIF, multiplex immunofluorescence; ChIP, chromatin immunoprecipitration; o/n, overnight incubation, M, mouse; R, rabbit; G, goat; NA, not accessed.
