# Supplementary material for: Hypoxia-Induced Long Noncoding RNA HIF1A-AS2 Regulates Stability of MHC Class I Protein in Head and Neck Cancer
Source: Cancer Immunol Res. 2024 Jun 25;12(10):1468–84. doi: 10.1158/2326-6066.CIR-23-0622 (PMC11443317; doi:10.1158/2326-6066.CIR-23-0622)
Supplement: Table S4 — Characteristics of the HNSCC patients for in situ hybridization and immunohistochemistry analysis (n = 29). [file cir-23-0622_table_s4_suppst4.xlsx]

## Sheet: Table S4
Table S4. Characteristics of the HNSCC patients for in situ hybridization and immunohistochemistry analysis (n=29)
Characteristics		No (%) of patients
Sex	Male	26 (89.66)
	Female	3 (10.34)
Tumor location	Oral cavity	27 (93.10)
	Oropharynx	1 (3.45)
	Larynx	1 (3.45)
Tumor stage	T1	3(10.34)
	T2	5 (17.24)
	T3	3 (10.34)
	T4	18 (62.07)
Nodal stage	N0	14 (48.28)
	N1/N2/N3	15 (51.72)
Metastatic stage	M0	28 (96.55)
	M1	1 (3.45)
Histological grade	1	2 (6.90)
	2	3 (10.34)
	3	3 (10.34)
	4	21 (72.41)
HLA-ABC (membrane)	Low	14 (48.28)
	High	15 (51.72)
HIF-1α (nucleus)	Low	10 (34.48)
	High	19 (65.52)
HLAABChigh HIF1αlow		8 (27.59)
HLAABClow HIF1αhigh		8 (27.59)
Total		29 (100)
