# Supplementary material for: Hypoxia-Induced Long Noncoding RNA HIF1A-AS2 Regulates Stability of MHC Class I Protein in Head and Neck Cancer
Source: Cancer Immunol Res. 2024 Jun 25;12(10):1468–84. doi: 10.1158/2326-6066.CIR-23-0622 (PMC11443317; doi:10.1158/2326-6066.CIR-23-0622)
Supplement: Table S5 — Characteristics of the HNSCC patients for immunohistochemistry analysis (n = 57). [file cir-23-0622_table_s5_suppst5.xlsx]

## Sheet: S5
Table S5. Characteristics of the HNSCC patients for immunohistochemistry analysis(n=57)
Characteristics		No (%) of patients
Sex	Male	55 (96.49)
	Female	2 (3.51)
Tumor location	Larynx	1 (1.75)
	Hypopharyngeal	18 (31.58)
	Tongue	14 (24.56)
	Vallecula	1 (1.75)
	Glotic	2 (3.51)
	Buccal	6 (10.53)
	Transpharyngeal	1 (1.75)
	Hypopharynx	2 (3.51)
	Tonsil	3 (5.26)
	Oropharyngeal	2 (3.51)
	Supraglottic	1 (1.75)
	Palate	1 (1.75)
	Soft palate	2 (3.51)
	Hard palate	1 (1.75)
	Gingiva	2 (3.51)
Tumor stage	T1	4 (7.02)
	T2	25 (43.86)
	T3	11 (19.30)
	T4	17 (29.82)
Nodal stage	N0	26 (45.61)
	N1/N2/N3	31 (54.39)
Metastatic stage	M0	55 (96.49)
	M1	2 (3.51)
Histological grade	1	2 (3.51)
	2	14 (24.56)
	3	10 (17.54)
	4	31 (54.39)
HLA-ABC (membrane)	Low	31 (54.39)
	High	26 (45.61)
HIF-1α (nucleus)	Low	23 (40.35)
	High	34 (59.65)
HIF-1αlowHLA-ABChigh		7 (12.28)
HIF-1αhighHLA-ABClow		15 (26.32)
Total		57 (100)
